# Supplementary material for: Gallotannin Imposes S Phase Arrest in Breast Cancer Cells and Suppresses the Growth of Triple-Negative Tumors In Vivo
Source: PLoS One. 2014 Mar 21;9(3):e92853. doi: 10.1371/journal.pone.0092853 (PMC3962455; doi:10.1371/journal.pone.0092853)
Supplement: Table S1 — MDA-MB-468 fold change (Gltn/Ctl), shown in Fig.3 . (XLSX) [file pone.0092853.s008.xlsx]

## Sheet: Sheet1
	MDA-MB-468 fold change (Gltn/Ctl), shown in Fig.3						Normalized raw data. Numbers represent absolute mRNA levels.
					Genes removed from MDA-MB-468
	3 day fold change	4 day fold change			analysis due to low/no expression			CTL	Gltn 3d	Gltn 4d
CYP1A1	-2.05889	-0.610433					ABL1	224	244.573	237.143
FOLR1	-1.4112	-0.883635			Genes deleted		AKT2	1184.5	1130.16	1106.41
TNF	-1.27579	-1.36587					APC	150	136.829	149.185
PLA2G2A	-1.12973	-0.771027			CAS10		AR	20.5	21.1133	21.7853
FGF2	-0.982791	-0.739372			ABCB1		AREG	23	27.4287	29.7657
CSF3R	-0.865122	0.24123			AKT1		BCL2	78.5	82.35	91.5597
ERCC2	-0.852042	-0.373327			ATM		BCL2L1	469.5	433.453	415.698
MAP3K8	-0.831358	-0.253257			BCLA1		BCL3	397	373.977	463.408
MAPK10	-0.78339	-0.75877			CAS10		BCL6	401.5	278.883	458.454
CTGF	-0.749038	0.427606			CCND2		BCR	456.5	456.228	445.294
TIMP3	-0.694321	-0.833927			CD34		BIRC2	703	856.239	868.62
CDKN2B	-0.694321	-0.461959			CDH11		BIRC5	1476.5	1252.56	1307.06
CCND1	-0.680382	-0.395929			CSF1R		BLM	163.5	165.923	208.595
GAS1	-0.639355	0.157044			CSF3		BMI1	164.5	187.36	202.881
HIF1A	-0.60165	-0.469929			CXCL9		BRAF	103.5	93.068	99.975
WNT10B	-0.562772	-0.599462			DLC1		BRCA1	129	168.009	164.786
KIT	-0.552156	-0.205896			ERBB4		BRCA2	95	127.255	105.879
NPM1	-0.54372	-1.12973			ERCC4		CASP2	574.5	588.7	569.909
IFNGR1	-0.53952	-0.584241			ESR1		CAV1	294	547.739	380.735
MMP2	-0.526992	-0.390245			FAS		CCNA2	909	868.525	779.899
BCL6	-0.524915	0.191563			FGF1		CCND1	1065	664.441	809.348
TNFRSF1B	-0.518701	0.045443			FGR		CCND3	359.5	359.179	303.114
TIMP2	-0.50226	0.178874			FLT1		CCNE1	230	248.097	168.158
CDC25B	-0.488026	0.0299829			FLT3		CD44	7518	6087.85	7427.36
NOTCH1	-0.446148	0.151859			FRZB		CDC2	2230.5	2183.54	2313.11
OGG1	-0.438307	-0.231075			GATA1		CDC25B	504	359.518	514.517
MCL1	-0.424688	-0.150401			GNAS		CDC25C	207	200.316	246.187
EGR1	-0.41889	0.128293			HCK		CDH1	733	649.393	821.347
TNFSF10	-0.409278	-0.227692			IL1A		CDK2	55	73.9233	71.775
CTNNB1	-0.403542	-0.332789			IL1B		CDK4	852.5	737.381	647.517
NF1	-0.397828	-0.192645			IL4		CDK6	69.5	82.9333	73.5467
IGFBP2	-0.37146	-0.531156			IL6		CDKN1A	201.5	293.213	331.714
FGFR4	-0.367732	-0.354759			L1CAM		CDKN2A	308	245.375	242.704
PDGFA	-0.340075	-0.424688			LMO1		CDKN2B	419	259.022	304.257
CDKN2A	-0.327348	-0.343732			MMP3		CDKN2C	432	414.937	393.421
SFPQ	-0.327348	-0.26708			MPL		CEBPA	379.5	317.755	379.072
PDGFRA	-0.320126	-0.00144342			MYCL1		CHEK1	1008.5	1043.79	1014.2
PCTK1	-0.314733	-0.139236			NGFR		CLTC	350.5	328.14	386.93
CD44	-0.304006	-0.0174171			NTRK1		COL1A1	18.5	17.4013	19.8043
ETV1	-0.304006	-0.117161			NTRK3		CSF3R	46	25.2347	54.3827
EGF	-0.298673	0.0827026			PDGFRB		CSK	425.5	388.846	431.846
LCK	-0.277534	-0.537424			PLG		CTGF	237.5	141.261	319.461
STAT1	-0.260152	-0.187707			RB1		CTNNB1	8433	6373.24	6699.82
FGFR3	-0.260152	-0.207561			RET		CYP1A1	75.5	18.1527	49.417
CEBPA	-0.2567	-0.00144342			SPl1		DAP3	1107	1012.57	1029.46
HMMR	-0.249822	0.00288251			Spp1		DAPK1	62	56.4387	78.035
TGFBR2	-0.248108	-0.28279			TEK		DEK	7656.5	7561.82	7155.15
XRCC5	-0.239566	-0.444184			TERT		E2F1	603.5	698.957	573.376
BIRC5	-0.237864	-0.176251			THPO		E2F3	72	71.9233	72.694
TOP2A	-0.236164	0.348232			Wee1		EGF	34	27.6327	36.0217
GRB7	-0.234465	-0.118727			WNT1		EGFR	9190	10096.2	12747.2
XPC	-0.212568	-0.0144996			MMP1		EGR1	74	55.316	80.9083
CDK4	-0.209228	-0.395929					EPS8	242	238.088	256.714
JUNB	-0.1976	0.235114					ERBB2	257.5	280.913	322.266
HSP90AB1	-0.195946	-0.253257					ERBB3	464	512.107	583.41
STAT3	-0.194295	0.0827026					ERCC2	96.5	53.436	74.5213
LAMB1	-0.184425	0.432959					ETS1	372.5	363.422	449.183
TGFBR3	-0.179515	0.00863031					ETS2	404.5	450.188	560.023
TOP1	-0.179515	-0.0831412					ETV1	85.5	69.2587	78.8353
CDH1	-0.174621	0.164786					ETV6	1362.5	1362.4	1533
SOD1	-0.171368	-0.440263					FANCG	93.5	125.709	108.627
TYRO3	-0.169745	-0.0877334					FAT1	923.5	991.189	1027.46
MYCN	-0.16004	0.49774					FGF2	254	128.611	152.153
LYN	-0.15682	-0.0232698					FGFR1	186	176.544	216.564
BRAF	-0.153607	-0.0499049					FGFR2	125	147.621	178.799
YES1	-0.152003	0.0426443					FGFR3	110	91.8373	95.2803
NRAS	-0.136062	-0.172994					FGFR4	65.5	50.7807	51.21
DAPK1	-0.136062	0.332278					FOLR1	262.5	98.7887	142.354
APC	-0.132894	-0.00723157					FOS	232.5	390.204	551.083
CSK	-0.129734	0.0214797					FOSL2	347	420.989	483.737
DAP3	-0.128156	-0.104697					FYN	94	114.279	127.911
ITGB1	-0.121863	0.1137					GADD45A	371	400.111	507.545
MMP9	-0.117161	-0.486004					GAPDH	47727	73678.4	72395.8
BCL2L1	-0.115597	-0.176251					GAS1	101.5	65.182	113.217
TAL1	-0.109359	0.0114956					GRB7	62.5	53.098	57.5877
RARA	-0.106249	0.149259					GUSB	286	278.061	309.514
TNFRSF10B	-0.104697	0.0356239					HDAC1	2867.5	2752.39	2702.18
MSH2	-0.100051	-0.272297					HIF1A	3091.5	2036.21	2230.89
NUMA1	-0.0985055	0.212881					HMMR	279.5	235.19	280.06
MUC1	-0.0985055	0.392867					HPRT1	2480	2845.87	2568.01
MYC	-0.0969617	0.212881					HRAS	110.5	123.759	81.655
MST1R	-0.0969617	0.0840643					HSP90AB1	11229.5	9807.9	9424.18
SYK	-0.0969617	-0.172994					IFNGR1	3305	2272.66	2202.94
CLTC	-0.0954196	0.14274					IGF1	64.5	108.113	87.035
PRKAR1A	-0.0908029	0.0398403					IGFBP2	271	209.403	187.551
COL1A1	-0.0877334	0.0989585					IGFBP3	2290	4496.04	4085.25
PIK3CA	-0.0877334	0.163499					IGFBP6	57.5	98.4033	91.4827
BCL3	-0.086201	0.222805					IL8	230	225.828	262.436
TPR	-0.0800879	0.157044					IRF1	102.5	98.4773	117.108
FGFR1	-0.07552	0.219091					ITGB1	1353	1243.03	1463.74
AKT2	-0.0679388	-0.0985055					JUN	234.5	258.976	353.679
CCNA2	-0.0664274	-0.22095					JUNB	181	157.813	212.987
S100A4	-0.0634092	-0.261881					KDR	43.5	98.852	159.591
TFE3	-0.0603973	-0.311148					KIT	25.5	17.4027	22.1057
HDAC1	-0.0588937	-0.086201					KRAS	380.5	383.185	357.224
CDKN2C	-0.0573917	-0.134477					LAMB1	142	124.967	191.629
IRF1	-0.0573917	0.192825					LCK	24.5	20.2113	16.8733
LMO2	-0.0499049	0.0662614					LIF	120	130.873	137.182
CDC25C	-0.046921	0.249749					LMO2	53	51.1927	55.489
RAF1	-0.0454314	-0.117161					LYN	38.5	34.5493	37.8893
TUBB	-0.0409718	-0.148801					MAP3K8	112.5	63.2487	94.4143
GUSB	-0.0409718	0.1137					MAPK10	39.5	22.934	23.3503
ETS1	-0.0350469	0.27023					MCL1	2236	1664.7	2013.83
YY1	-0.0335695	-0.0694519					MET	256.5	295.323	270.631
CDC2	-0.0306192	0.0524159					MLH1	278.5	303.635	280.824
PTPN11	-0.0291463	-0.0831412					MLL	150.5	187.219	163.056
IL8	-0.0262051	0.190299					MMP14	245	247.028	291.098
EPS8	-0.0232698	0.0854247					MMP2	25	17.3427	19.0813
DEK	-0.0174171	-0.0969617					MMP9	13.5	12.4413	9.63633
MSH6	-0.00578235	-0.194295					MSH2	1161	1083.19	961.808
E2F3	-0.00144342	0.0143553					MSH6	1183	1178.4	1034.22
CCND3	-0.00144342	-0.246395					MST1R	135.5	126.742	143.594
BCR	-0.00144342	-0.0365259					MTA1	1292	1296.39	1353.16
ETV6	0	0.169925					MUC1	320	298.883	420.094
MTA1	0.00432161	0.0662614					MYB	360.5	372.959	345.778
PTK7	0.0071955	0.0908534					MYBL2	2078	3333.2	3237.42
KRAS	0.0100637	-0.0908029					MYC	1764.5	1649.17	2045.46
MMP14	0.0114956	0.248535					MYCN	73.5	65.778	103.808
REL	0.0143553	-0.077041					NF1	226	171.537	197.799
BLM	0.0214797	0.351628					NOTCH1	123.5	90.6727	137.245
TFDP1	0.0299829	-0.187707					NPM1	77.5	53.176	35.3833
CASP2	0.0356239	-0.011588					NQO1	4108	4465.69	3510.44
AR	0.0426443	0.0881416					NRAS	1121	1020.43	994.133
TGFA	0.0482362	0.121679					NTRK2	13.5	31.1247	29.8293
MYB	0.0496308	-0.0603973					NUMA1	862	804.707	998.633
CHEK1	0.0496308	0.00863031					OGG1	209.5	154.588	178.473
TP53	0.051024	0.0426443					PCNA	1054.5	1220.65	905.762
TGFB1	0.0607392	0.297485					PCTK1	1371.5	1102.09	1245.7
PML	0.0648829	0.0854247					PDGFA	46	36.34	34.291
BCL2	0.0690147	0.221568					PDGFRA	27	21.6213	26.981
WFDC2	0.0690147	0.851199					PGK1	9874.5	17185.3	13798
PPARG	0.0908534	-0.00433459					PIK3CA	204.5	192.496	229.016
PTEN	0.0976108	0.378512					PIM1	206	249.431	294.372
FAT1	0.10165	0.154454					PLA2G2A	489.5	223.795	286.666
GADD45A	0.108357	0.452068					PLAT	145	373.101	539.402
CCNE1	0.109695	-0.452057					PLAUR	571.5	753.715	728.467
NQO1	0.120352	-0.226004					PML	17.5	18.3093	18.5717
MLH1	0.124328	0.0114956					PPARG	64	68.1793	63.7847
LIF	0.125651	0.192825					PRKAR1A	2001.5	1878.83	2056.8
ERBB2	0.125651	0.324235					PTEN	755.5	808.438	982.127
ABL1	0.126973	0.0827026					PTGS2	232.5	292.969	249.827
TIMP1	0.134878	0.186501					PTHLH	12	19.6827	16.4033
EGFR	0.136191	0.471968					PTK7	218	219.022	232.15
ERBB3	0.14274	0.329985					PTPN11	963.5	944.665	909.566
JUN	0.14274	0.592636					PTPRG	36	39.9013	44.8337
PTPRG	0.147958	0.316146					RAD54L	321	363.757	393.567
ETS2	0.154454	0.468844					RAF1	1004	973.363	925.642
HRAS	0.163499	-0.436354					RARA	53.5	49.6807	59.3337
RAD54L	0.180148	0.293959					REL	29.5	29.7853	27.965
BMI1	0.187768	0.302173					RRM1	1205	1578.77	1395.97
HPRT1	0.199123	0.0496308					S100A4	9733	9314.52	8120.65
MET	0.202888	0.077243					SERPINE1	18.5	22.8487	18.6497
PCNA	0.211635	-0.21927					SFPQ	4102	3270.11	3409.9
E2F1	0.211635	-0.0740006					SIAH1	26.5	46.1547	40.9897
FGFR2	0.240009	0.516015					SOD1	399.5	354.619	294.392
AREG	0.254594	0.371838					STAT1	1651	1378.26	1450.01
CDK6	0.254594	0.0813396					STAT3	1896	1658.05	2008.74
PIM1	0.276199	0.515006					SYK	180	168.373	159.655
FOSL2	0.27858	0.479231					TAL1	22.5	20.858	22.685
FYN	0.282143	0.444667					TFDP1	2664	2720.56	2339.4
BIRC2	0.284514	0.305679					TFE3	52.5	50.332	42.29
SERPINE1	0.304511	0.0114956					TFRC	1754.5	4009.75	4118.02
MLL	0.314986	0.115033					TGFA	131.5	135.99	143.099
PTGS2	0.333424	0.104337					TGFB1	145	151.292	178.161
BRCA1	0.380729	0.352759					TGFBI	40	137.293	208.845
RRM1	0.389567	0.211635					TGFBR2	200.5	168.812	164.81
PLAUR	0.399445	0.350497					TGFBR3	66.5	58.732	66.8777
BRCA2	0.422233	0.157044					TIMP1	505.5	555.049	575.486
CDK2	0.426533	0.38405					TIMP2	127	89.6933	143.716
FANCG	0.426533	0.21661					TIMP3	337	208.155	189.028
TYMS	0.449957	0.1137					TNF	23	9.50333	8.91933
CDKN1A	0.541019	0.718964					TNFRSF10B	94	87.3933	96.374
GAPDH	0.626673	0.601221					TNFRSF1B	12.5	8.728	12.9017
MYBL2	0.681674	0.639695					TNFSF10	1741.5	1312.13	1487.24
PTHLH	0.713696	0.451013					TOP1	1723	1522.15	1625.77
IGF1	0.745022	0.43189					TOP2A	959.5	814.663	1221.54
FOS	0.746743	1.24489					TP53	3051	3161.98	3143.95
IGFBP6	0.77484	0.669934					TPR	477.5	451.761	532.216
PGK1	0.799087	0.482332					TUBB	12272	11930.9	11068.4
SIAH1	0.800745	0.629473					TYMS	2729.5	3729.25	2952.57
CAV1	0.897628	0.372952					TYRO3	108	96.044	101.644
IGFBP3	0.97306	0.835116					WFDC2	76.5	80.256	138.022
WT1	1.1117	0.741575					WNT10B	25.5	17.276	16.8323
KDR	1.18396	1.87539					WT1	81	175.017	135.412
TFRC	1.19219	1.23082					XPC	135	116.503	133.587
NTRK2	1.20539	1.14405					XRCC5	6628.5	5617.56	4870.21
PLAT	1.36345	1.8953					YES1	3930.5	3539.11	4047.94
TGFBI	1.77905	2.38433					YY1	1443	1410.38	1375.46
